# Supplementary material for: Biodiversity of Genetic, Metabolic, and Antibiotic Resistance Profiles of Escherichia coli Strains Recovered from the Baltic Sea Region
Source: Microorganisms. 2026 May 27;14(6):1212. doi: 10.3390/microorganisms14061212 (PMC13303412; doi:10.3390/microorganisms14061212)
Supplement: Supplementary file 1 [file microorganisms-14-01212-s001.zip]

Archive with 2 entries (2 files):
- Supplementary Figures.pdf
- Supplementary Tab S1 S2 S3.xlsx
