# Supplementary material for: Biodiversity of Genetic, Metabolic, and Antibiotic Resistance Profiles of Escherichia coli Strains Recovered from the Baltic Sea Region
Source: Microorganisms. 2026 May 27;14(6):1212. doi: 10.3390/microorganisms14061212 (PMC13303412; doi:10.3390/microorganisms14061212)
Supplement: Supplementary file 1 [file microorganisms-14-01212-s001.zip › Supplementary Tab S1 S2 S3.xlsx]

## Sheet: Table S1
Number	Day	Season	Sampling_place	Sample	Sample_subtype	Species
1	2022-06-14	Summer	O5	Water	Seawater	Escherichia coli
2	2022-06-14	Summer	O5	Water	Seawater	Escherichia coli
4	2022-06-14	Summer	O5	Sand	Sand	Escherichia coli				Table S1. List of 184 lactose-fermenting strains isolated from marine environments sampled in the present study, along with their identification by MALDI-TOF MS.
6	2022-06-14	Summer	O4	Sand	Sand	Escherichia coli
7	2022-06-14	Summer	O4	Sand	Sand	Escherichia coli
8	2022-06-14	Summer	O6	Water	Seawater	Escherichia coli
9	2022-06-14	Summer	O6	Water	Seawater	Escherichia coli
10	2022-06-14	Summer	O3	Sand	Sand	Escherichia coli
18	2022-06-14	Summer	O1	Sand	Sand	Escherichia coli
19	2022-06-14	Summer	O1	Sand	Sand	Escherichia coli
20	2022-06-14	Summer	O1	Water	Seawater	Escherichia coli
21	2022-06-14	Summer	O1	Water	Seawater	Escherichia coli
22	2022-06-14	Summer	O2	Water	Seawater	Escherichia coli
23	2022-06-14	Summer	O3	Water	Seawater	Escherichia coli
24	2022-06-14	Summer	O3	Sand	Sand	Escherichia coli
25	2022-06-14	Summer	O6	Water	Seawater	Escherichia coli
27	2022-06-14	Summer	O1	Water	Seawater	Escherichia coli
28	2022-06-14	Summer	O4	Sand	Sand	Escherichia coli
30	2022-07-05	Summer	GN1	Sand	Sand	Escherichia coli
32	2022-07-05	Summer	GN4	Water	Surface water	Escherichia coli
34	2022-07-05	Summer	GN4	Sand	Sand	Citrobacter braakii
35	2022-07-05	Summer	GN4	Sand	Sand	Escherichia marmotae
36	2022-07-05	Summer	GN2	Water	Seawater	Escherichia coli
38	2022-07-05	Summer	GN2	Sand	Sand	Escherichia coli
44	2022-07-05	Summer	SP1	Sand	Sand	Aeromonas caviae
48	2022-07-05	Summer	SP2	Water	Surface water	Kluyversa spp.
49	2022-07-05	Summer	SP2	Water	Surface water	Escherichia coli
50	2022-07-05	Summer	SP2	Sand	Sand	Escherichia coli
51	2022-07-05	Summer	SP2	Sand	Sand	Citrobacter freundii
52	2022-07-05	Summer	GD4	Water	Surface water	Escherichia coli
53	2022-07-05	Summer	GD4	Water	Surface water	no identification possible
55	2022-07-05	Summer	GD4	Water	Surface water	Escherichia coli
56	2022-07-05	Summer	GD4	Sand	Sand	Escherichia coli
58	2022-07-05	Summer	GD3	Water	Seawater	Escherichia coli
61	2022-07-05	Summer	GD2	Water	Seawater	Citrobacter freundii
65	2022-07-05	Summer	GD1	Water	Seawater	Phytobacter ursingii
67	2022-07-05	Summer	GD1	Sand	Sand	Aeromonas caviae
69	2022-07-05	Summer	GD1	Sand	Sand	Aeromonas caviae
70	2022-07-05	Summer	GD1	Sand	Sand	Escherichia coli
71	2022-07-05	Summer	GD1	Sand	Sand	Klebsiella oxytoca
72	2022-07-26	Summer	GN2	Sand	Sand	Escherichia coli
77	2022-07-26	Summer	SP2	Water	Surface water	Citrobacter gillenii
79	2022-07-26	Summer	SP2	Water	Surface water	Citrobacter gillenii
81	2022-07-26	Summer	GN4	Sand	Sand	Escherichia coli
89	2022-07-26	Summer	SP1	Sand	Sand	Escherichia coli
93	2022-07-26	Summer	GN2	Water	Seawater	Klebsiella pneumoniae
97	2022-07-26	Summer	GD1	Water	Seawater	Escherichia coli
98	2022-07-26	Summer	GD4	Water	Surface water	Klebsiella oxytoca
99	2022-07-26	Summer	GN2	Water	Seawater	Escherichia coli
100	2022-07-26	Summer	GN4	Sand	Sand	Escherichia coli
102	2022-07-26	Summer	GD1	Water	Seawater	Escherichia coli
104	2022-07-26	Summer	GD4	Sand	Sand	Klebsiella pneumoniae
106	2022-08-02	Summer	O4	Water	Seawater	Escherichia coli
107	2022-08-02	Summer	O4	Water	Seawater	Escherichia coli
112	2022-08-02	Summer	O4	Water	Seawater	Escherichia coli
116	2022-08-09	Summer	GD1	Water	Seawater	Escherichia coli
123	2022-08-22	Summer	SP2	Sand	Sand	Escherichia coli
124	2022-08-22	Summer	GD2	Water	Seawater	Escherichia coli
125	2022-08-22	Summer	GD4	Water	Surface water	Citrobacter braakii
126	2022-08-22	Summer	GD1	Sand	Sand	Escherichia coli
127	2022-08-22	Summer	GD2	Sand	Sand	Escherichia coli
128	2022-08-22	Summer	SP1	Sand	Sand	Aeromonas caviae
129	2022-08-22	Summer	GN4	Water	Surface water	Escherichia coli
130	2022-08-22	Summer	SP1	Sand	Sand	Escherichia coli
131	2022-08-22	Summer	SP2	Sand	Sand	Escherichia coli
136	2022-08-22	Summer	GD1	Sand	Sand	Acinetobacter venetianus
137	2022-08-22	Summer	GN3	Water	Seawater	Escherichia coli
138	2022-08-22	Summer	GN2	Sand	Sand	Escherichia coli
139	2022-08-22	Summer	SP2	Water	Surface water	Klebsiella pneumoniae
140	2022-08-22	Summer	GN2	Sand	Sand	Klebsiella oxytoca
141	2022-08-22	Summer	GN1	Sand	Sand	Escherichia coli
142	2022-08-22	Summer	GN1	Water	Seawater	Escherichia coli
143	2022-08-22	Summer	GN1	Water	Seawater	Escherichia coli
144	2022-08-22	Summer	GD4	Water	Surface water	Escherichia coli
145	2022-08-22	Summer	GD4	Sand	Sand	Aeromonas caviae
146	2022-08-22	Summer	GD4	Sand	Sand	Escherichia coli
147	2022-08-22	Summer	GD1	Water	Seawater	Escherichia coli
148	2022-08-22	Summer	GD1	Water	Seawater	Escherichia coli
149	2022-08-22	Summer	GD3	Water	Seawater	Klebsiella variicola
150	2022-08-22	Summer	GD3	Sand	Sand	Escherichia coli
151	2022-08-22	Summer	GN4	Water	Surface water	Escherichia coli
152	2022-08-22	Summer	SP2	Water	Surface water	Citrobacter gillenii
153	2022-08-22	Summer	SP2	Sand	Sand	Escherichia coli
154	2022-08-22	Summer	GD1	Sand	Sand	Aeromonas hydrophila
155	2022-08-22	Summer	SP2	Water	Surface water	Citrobacter gillenii
156	2022-08-22	Summer	SP1	Sand	Sand	Aeromonas caviae
157	2022-08-22	Summer	SP1	Water	Seawater	Escherichia coli
158	2022-08-22	Summer	GD3	Water	Seawater	Aeromonas jandaei
159	2022-08-22	Summer	GD3	Water	Seawater	Aeromonas caviae
160	2022-08-22	Summer	GD2	Water	Seawater	Escherichia coli
161	2022-08-22	Summer	GD2	Sand	Sand	Escherichia coli
162	2022-08-22	Summer	GD4	Water	Surface water	Escherichia coli
163	2022-08-22	Summer	SP1	Water	Seawater	Escherichia coli
164	2022-08-22	Summer	GD1	Water	Seawater	Escherichia coli
167	2022-08-22	Summer	SP2	Water	Surface water	Escherichia coli
168	2022-08-22	Summer	SP2	Water	Surface water	Escherichia coli
169	2022-09-06	Autumn	GD1	Water	Seawater	Escherichia coli
170	2022-09-06	Autumn	GD1	Water	Seawater	Escherichia coli
171	2022-09-06	Autumn	GD1	Sand	Sand	Escherichia coli
172	2022-09-06	Autumn	GD1	Sand	Sand	Escherichia coli
173	2022-09-06	Autumn	GD1	Water	Seawater	no identification possible
174	2022-09-06	Autumn	GD1	Water	Seawater	Escherichia coli
175	2022-09-06	Autumn	GD1	Sand	Sand	Escherichia coli
176	2022-09-06	Autumn	GD1	Sand	Sand	Escherichia coli
178	2022-10-17	Autumn	GD1	Water	Seawater	Escherichia coli
179	2022-10-17	Autumn	GD1	Water	Seawater	Escherichia coli
180	2022-10-17	Autumn	GD1	Sand	Sand	Escherichia coli
181	2022-10-17	Autumn	GD1	Water	Seawater	Escherichia coli
182	2022-10-17	Autumn	GD2	Water	Seawater	Escherichia coli
183	2022-10-17	Autumn	GD2	Water	Seawater	Escherichia coli
184	2022-10-17	Autumn	GN1	Water	Seawater	Escherichia coli
185	2022-10-17	Autumn	GN1	Water	Seawater	Escherichia coli
186	2022-10-17	Autumn	GN4	Water	Surface water	Escherichia coli
187	2022-10-17	Autumn	GN4	Water	Surface water	Escherichia coli
188	2022-10-17	Autumn	SP2	Sand	Sand	Escherichia coli
189	2022-10-17	Autumn	SP2	Sand	Sand	Escherichia coli
190	2022-10-17	Autumn	GD3	Water	Seawater	Escherichia coli
191	2022-10-17	Autumn	GD3	Water	Seawater	no identification possible
192	2022-10-17	Autumn	SP2	Water	Surface water	Escherichia coli
193	2022-10-17	Autumn	SP2	Water	Surface water	Escherichia coli
194	2022-10-17	Autumn	SP2	Sand	Sand	Escherichia coli
195	2022-10-17	Autumn	SP2	Sand	Sand	no identification possible
196	2022-10-17	Autumn	GD4	Sand	Sand	Lelliottia amnigena
197	2022-10-17	Autumn	GD4	Sand	Sand	Enterobacter spp.
198	2022-10-17	Autumn	GD3	Sand	Sand	Escherichia coli
199	2022-10-17	Autumn	GD3	Sand	Sand	no identification possible
200	2022-10-17	Autumn	GN2	Sand	Sand	Citrobacter braakii
201	2022-10-17	Autumn	GN2	Sand	Sand	Aeromonas veronii
203	2022-10-17	Autumn	GD2	Water	Seawater	Escherichia coli
204	2022-10-17	Autumn	GD4	Water	Surface water	no identification possible
206	2022-10-17	Autumn	GN4	Sand	Sand	Escherichia coli
207	2022-10-17	Autumn	SP1	Water	Seawater	no identification possible
208	2022-10-17	Autumn	SP2	Water	Surface water	no identification possible
209	2022-10-17	Autumn	GN2	Water	Seawater	Escherichia coli
210	2022-10-17	Autumn	GN2	Water	Seawater	Aeromonas media
211	2023-01-09	Winter	GN2	Water	Seawater	Rahnella aquatilis
212	2023-01-09	Winter	GN2	Water	Seawater	Escherichia coli
213	2023-01-09	Winter	GN1	Sand	Sand	Aeromonas media
214	2023-01-09	Winter	GN1	Sand	Sand	Aeromonas media
215	2023-01-09	Winter	GN1	Water	Seawater	Rahnella aquatilis
216	2023-01-09	Winter	GN1	Water	Seawater	Escherichia coli
217	2023-01-09	Winter	GN1	Water	Seawater	Ewingella americana
218	2023-01-09	Winter	GN1	Water	Seawater	Klebsiella oxytoca
219	2023-01-09	Winter	GN4	Water	Surface water	Escherichia coli
220	2023-01-09	Winter	GN4	Water	Surface water	Enterobacter hormaechei
221	2023-01-09	Winter	GN2	Water	Seawater	Rahnella aquatilis
222	2023-01-09	Winter	GN2	Water	Seawater	Pantoea spp.
223	2023-01-09	Winter	GD4	Water	Surface water	Enterobacter hormaechei
224	2023-01-09	Winter	GD4	Sand	Sand	Enterobacter hormaechei
225	2023-01-09	Winter	GD4	Sand	Sand	Enterobacter hormaechei
226	2023-01-09	Winter	GD4	Water	Surface water	Enterobacter hormaechei
227	2023-01-09	Winter	GD4	Water	Surface water	Escherichia coli
231	2023-01-09	Winter	SP2	Water	Surface water	Escherichia coli
232	2023-01-09	Winter	SP2	Water	Surface water	Rahnella aquatilis
233	2023-01-09	Winter	GN3	Sand	Sand	Enterobacter kobei
234	2023-01-09	Winter	GN3	Sand	Sand	Escherichia coli
235	2023-01-09	Winter	GN4	Sand	Sand	Escherichia coli
236	2023-01-09	Winter	GN4	Sand	Sand	Escherichia coli
237	2023-01-09	Winter	GN4	Sand	Sand	Escherichia coli
238	2023-01-09	Winter	GN4	Sand	Sand	Enterobacter hormaechei
239	2023-01-09	Winter	GN2	Sand	Sand	Enterobacter hormaechei
240	2023-01-09	Winter	GN3	Sand	Sand	Enterobacter hormaechei
241	2023-01-09	Winter	GD4	Sand	Sand	Escherichia coli
242	2023-01-09	Winter	GD4	Sand	Sand	Escherichia coli
244	2023-01-09	Winter	GN4	Sand	Sand	Escherichia coli
245	2023-01-09	Winter	GD1	Water	Seawater	no identification possible
246	2023-01-09	Winter	GD1	Water	Seawater	Escherichia coli
252	2023-01-09	Winter	GN3	Sand	Sand	Escherichia coli
253	2023-01-09	Winter	GN3	Sand	Sand	Escherichia coli
258	2023-01-11	Winter	GD4	Water	Surface water	Serratia fonticola
259	2023-01-11	Winter	GD4	Water	Surface water	no identification possible
263	2023-01-11	Winter	O2	Sand	Sand	Serratia fonticola
265	2023-01-11	Winter	O2	Water	Seawater	Escherichia coli
266	2023-01-11	Winter	O6	Water	Seawater	no identification possible
267	2023-01-11	Winter	O6	Water	Seawater	no identification possible
268	2023-01-11	Winter	O4	Water	Seawater	Enterobacter hormaechei
269	2023-01-11	Winter	O4	Water	Seawater	Enterobacter hormaechei
270	2023-01-11	Winter	O3	Sand	Sand	Enterobacter kobei
295	2023-02-16	Winter	GN1	Water	Seawater	Escherichia coli
296	2023-02-16	Winter	GN1	Water	Seawater	Escherichia coli
302	2023-02-16	Winter	GD1	Water	Seawater	Escherichia coli
303	2023-02-16	Winter	GN4	Water	Surface water	Citrobacter freundii
306	2023-02-16	Winter	GN1	Sand	Sand	Escherichia coli
307	2023-02-16	Winter	SP1	Water	Seawater	Rahnella aquatilis

## Sheet: Table S2
Table S2. Detailed results of metabolic activity testing with API, BOX, and ERIC profiles assignment, phylogroup assignments, and resistance patterns (for 16 antibiotics) obtained for 114 strains identified as E. coli.
SUMMARY												API biochemical tests																				API 20E result number							Phylogroups PCRs				Antibiotics resistance (average halo diameter [mm])
Strain	Day	Place	Sample	API grouping	ERIC grouping	BOX grouping	Phylogroup	Number of antibiotics strain is resistant to	Number antibiotics groups strain is resistant to	ESBL	blaCTX gene presence	ONPG	ADH	LDC	ODC	CIT	H2S	URE	TDA	IND	VP	GEL	GLU	MAN	INO	SOR	RHA	SAC	MEL	AMY	ARA	API1	API2	API3	API4	API5	API6	API7	ArpA 400 bp	ChuA 288 bp	yjaA 211 bp	TspE4.C2 152 bp	AMP	AMC	TZP	FEP	CTX	FOX	CAZ
1	2022-06-14	O5	Seawater	7	9	5	A	0	0	-	0	1	0	1	0	0	0	0	0	1	0	0	1	1	0	1	0	0	1	0	1	5	0	4	4	5	4	2	1	0	1	0	22	26.5	28	34	30	27	28
2	2022-06-14	O5	Seawater	12	7	1	B1	0	0	-	0	1	0	1	1	0	0	1	0	0	0	0	1	1	0	1	1	1	1	0	1	5	1	1	4	5	7	2	1	0	0	1	20.6667	24	29	35.6667	29.3333	28	30
4	2022-06-14	O5	Sand	8	5	4	D	0	0	-	0	1	0	1	0	0	0	0	0	1	0	0	1	1	0	0	1	1	1	0	1	5	0	4	4	1	7	2	1	1	0	0	21.5	24.5	27.5	34.5	30	27	27
6	2022-06-14	O4	Sand	2	8	4	B2	0	0	-	0	1	0	0	1	0	0	0	0	1	0	0	1	1	0	1	1	1	1	0	1	1	1	4	4	5	7	2	0	1	1	1	20	24.6667	26.3333	32.3333	27.3333	21	27.3333
7	2022-06-14	O4	Sand	2	9	1	B2	0	0	-	0	1	0	0	1	0	0	0	0	1	0	0	1	1	0	1	1	1	1	0	1	1	1	4	4	5	7	2	0	1	1	1	21.3333	27	28.5	30.6667	27	21.3333	27.5
8	2022-06-14	O6	Seawater	13	9	4	B1	0	0	-	0	1	0	1	1	0	0	0	0	1	0	0	1	1	0	1	1	1	1	0	1	5	1	4	4	5	7	2	1	0	0	1	19.6667	24	25.3333	32.6667	26.6667	23.6667	27.3333
9	2022-06-14	O6	Seawater	13	4	1	B1	0	0	-	0	1	0	1	1	0	0	0	0	1	0	0	1	1	0	1	1	1	1	0	1	5	1	4	4	5	7	2	1	0	0	1	18.6667	22.6667	26.5	34	26.5	26	27
10	2022-06-14	O3	Sand	13	9	5	B1	0	0	-	0	1	0	1	1	0	0	0	0	1	0	0	1	1	0	1	1	1	1	0	1	5	1	4	4	5	7	2	1	0	0	1	18	22.3333	25	32.6667	28	28.5	28
18	2022-06-14	O1	Sand	9	11	1	D	0	0	-	0	1	0	1	0	0	0	0	0	1	1	0	0	1	0	1	1	0	1	0	1	5	0	4	4	5	5	2	1	1	0	0	20.3333	23.5	26.3333	32.3333	29.6667	24	27.6667
19	2022-06-14	O1	Sand	10	5	1	E	5	3	1	1	1	0	1	0	0	0	0	0	1	0	0	1	1	0	1	1	1	1	0	1	5	0	4	4	5	7	2	1	1	0	1	5	22	24.6667	22.6667	8.33333	24.6667	16
20	2022-06-14	O1	Seawater	10	3	1	D	0	0	-	0	1	0	1	0	0	0	0	0	1	0	0	1	1	0	1	1	1	1	0	1	5	0	4	4	5	7	2	1	1	0	0	20.3333	24.3333	25	31	29.3333	24.6667	27.3333
21	2022-06-14	O1	Seawater	13	3	1	E	0	0	-	0	1	0	1	1	0	0	0	0	1	0	0	1	1	0	1	1	1	1	0	1	5	1	4	4	5	7	2	1	1	0	1	20	25	26	34.6667	27.6667	27.5	27.3333
22	2022-06-14	O2	Seawater	10	7	4	D	0	0	-	0	1	0	1	0	0	0	0	0	1	0	0	1	1	0	1	1	1	1	0	1	5	0	4	4	5	7	2	1	1	0	1	19.6667	24.5	24.6667	32.3333	29	26.6667	27
23	2022-06-14	O3	Seawater	13	9	4	E	0	0	-	0	1	0	1	1	0	0	0	0	1	0	0	1	1	0	1	1	1	1	0	1	5	1	4	4	5	7	2	1	1	0	1	20.6667	24.3333	26.3333	35.3333	29	27.3333	29.3333
24	2022-06-14	O3	Sand	13	9	1	B1	0	0	-	0	1	0	1	1	0	0	0	0	1	0	0	1	1	0	1	1	1	1	0	1	5	1	4	4	5	7	2	1	0	0	1	19.5	23.6667	22	27.6667	28.6667	25.3333	30
25	2022-06-14	O6	Seawater	9	3	1	E	1	1	0	0	1	0	1	0	0	0	0	0	1	0	0	1	1	0	1	1	0	1	0	1	5	0	4	4	5	5	2	1	1	1	0	5	14	22.3333	35	30	24.6667	26.3333
27	2022-06-14	O1	Seawater	8	2	1	D	0	0	-	0	1	0	1	0	0	0	0	0	1	0	0	1	1	0	0	1	1	1	0	1	5	0	4	4	1	7	2	1	1	0	0	19.5	22.3333	25	32.3333	27.6667	26.3333	27.3333
28	2022-06-14	O4	Sand	2	2	4	B2	0	0	-	0	1	0	0	1	0	0	0	0	1	0	0	1	1	0	1	1	1	1	0	1	1	1	4	4	5	7	2	0	1	1	1	20	25	27.3333	31.6667	25.3333	22	28.3333
30	2022-07-05	GN1	Sand	14	6	4	B2	0	0	-	0	1	0	1	1	0	0	0	0	1	0	0	1	1	0	1	0	1	1	0	1	5	1	4	4	5	6	2	0	1	1	0	20	22.3333	28	32.3333	28.3333	28.3333	27.3333
32	2022-07-05	GN4	Surface water	14	4	4	B1	0	0	-	0	1	0	1	1	0	0	0	0	1	0	0	1	1	0	1	1	0	1	0	1	5	1	4	4	5	5	2	1	0	0	1	22.5	31.5	25	33.5	27	27.5	27
36	2022-07-05	GN2	Seawater	14	3	1	B2	1	1	0	0	1	0	1	1	0	0	0	0	1	0	0	1	1	0	1	1	0	1	0	1	5	1	4	4	5	5	2	0	1	1	0	5	23	26.3333	33.3333	29.6667	26.6667	29.5
38	2022-07-05	GN2	Sand	10	4	4	E	0	0	-	0	1	0	1	0	0	0	0	0	1	0	0	1	1	0	1	1	1	1	0	1	5	0	4	4	5	7	2	1	1	0	0	23	24.6667	25	32.3333	29.6667	25	27.3333
49	2022-07-05	SP2	Seawater	13	5	1	E	0	0	-	0	1	0	1	1	0	0	0	0	1	0	0	1	1	0	1	1	1	1	0	1	5	1	4	4	5	7	2	1	1	0	1	19.5	23.5	25.5	32.5	28.5	25.5	29
50	2022-07-05	SP2	Sand	15	6	4	B1	0	0	-	0	1	0	1	1	0	0	0	0	0	0	0	1	1	0	1	1	1	1	0	1	5	1	0	4	5	7	2	1	0	0	1	24	25	28.6667	33	29.3333	27.6667	30
52	2022-07-05	GD4	Surface water	14	4	4	B1	0	0	-	0	1	0	1	1	0	0	0	0	1	0	0	1	1	0	1	1	0	1	0	1	5	1	4	4	5	5	2	1	0	0	1	20.6667	24	25.3333	33.6667	28	25.6667	28.3333
55	2022-07-05	GD4	Surface water	14	6	4	B1	0	0	-	0	1	0	1	1	0	0	0	0	1	0	0	1	1	0	1	1	0	1	0	1	5	1	4	4	5	5	2	1	0	0	1	20.5	25	26	31.5	26	27	29
56	2022-07-05	GD4	Sand	4	6	4	B1	0	0	-	1	1	0	0	1	0	0	0	0	1	0	0	1	1	0	1	0	0	1	0	1	1	1	4	4	5	4	2	1	0	0	1	19.6667	22	28	28	29.6667	25.3333	28.3333
58	2022-07-05	GD3	Seawater	13	6	4	B1	0	0	-	0	1	0	1	1	0	0	0	0	1	0	0	1	1	0	1	1	1	1	0	1	5	1	4	4	5	7	2	1	0	0	1	21	23.3333	25	32.3333	29	26.6667	28
70	2022-07-05	GD1	Sand	13	3	4	B1	6	5	1	1	1	0	1	1	0	0	0	0	1	0	0	1	1	0	1	1	1	1	0	1	5	1	4	4	5	7	2	1	0	0	1	5	21.3333	25.3333	16.3333	8.66667	23.6667	17.6667
72	2022-07-26	GN2	Sand	13	5	1	B1	1	1	1	0	1	0	1	1	0	0	0	0	1	0	0	1	1	0	1	1	1	1	0	1	5	1	4	4	5	7	2	1	0	0	1	5.66667	20.6667	23.6667	33.6667	28.6667	26.3333	27.6667
81	2022-07-26	GN4	Sand	13	5	4	B1	2	2	0	1	1	0	1	1	0	0	0	0	1	0	0	1	1	0	1	1	1	1	0	1	5	1	4	4	5	7	2	1	0	0	1	5.33333	21.3333	22.3333	34	28	24.6667	23
89	2022-07-26	SP1	Sand	13	5	1	B2	1	1	0	1	1	0	1	1	0	0	0	0	1	0	0	1	1	0	1	1	1	1	0	1	5	1	4	4	5	7	2	0	1	1	0	7.66667	24.3333	22.6667	25.6667	29	23	29.6667
97	2022-07-26	GD1	Seawater	13	2	4	B1	0	0	-	0	1	0	1	1	0	0	0	0	1	0	0	1	1	0	1	1	1	1	0	1	5	1	4	4	5	7	2	1	0	0	1	20.5	23	25.5	35.5	30.5	27	26.5
99	2022-07-26	GN2	Seawater	9	5	3	A	1	1	0	1	1	0	1	0	0	0	0	0	1	1	0	0	1	0	1	1	0	1	0	1	5	0	4	4	5	5	2	1	0	1	0	5	21.6667	26.3333	33.6667	31.6667	25.3333	28
100	2022-07-26	GN4	Sand	9	5	3	A	0	0	-	1	1	0	1	0	0	0	0	0	1	1	0	0	1	0	1	1	0	1	0	1	5	0	4	4	5	5	2	1	0	1	0	24	27.3333	27.6667	31.3333	34.3333	28.3333	30
102	2022-07-26	GD1	Seawater	14	2	4	B1	0	0	-	1	1	0	1	1	0	0	0	0	1	0	0	1	1	0	1	1	0	1	0	1	5	1	4	4	5	5	2	1	0	0	1	21.5	24.5	24.3333	33.5	27.5	25.3333	27.5
106	2022-08-02	O4	Seawater	13	2	4	B1	0	0	-	0	1	0	1	1	0	0	0	0	1	0	0	1	1	0	1	1	1	1	0	1	5	1	4	4	5	7	2	1	0	0	1	21.5	24	26.5	36	30	28.5	30
107	2022-08-02	O4	Seawater	13	1	3	B1	0	0	-	0	1	0	1	1	0	0	0	0	1	0	0	1	1	0	1	1	1	1	0	1	5	1	4	4	5	7	2	1	0	0	1	19.5	22.3333	26	36.3333	30.3333	27	31
112	2022-08-02	O4	Seawater	2	3	7	D	0	0	-	0	1	0	0	0	0	0	0	0	1	0	0	1	1	0	1	1	1	1	0	1	1	0	4	4	5	7	2	1	1	0	0	20.5	23	27	34	29	21	29
116	2022-08-09	GD1	Seawater	14	8	3	C	0	0	-	0	1	0	1	1	0	0	0	0	1	0	0	1	1	0	1	1	0	1	0	1	5	1	4	4	5	5	2	1	0	1	0	22	22.5	27	37	31	27	29
123	2022-08-22	SP2	Sand	13	8	3	B1	0	0	-	0	1	0	1	1	0	0	0	0	1	0	0	1	1	0	1	1	1	1	0	1	5	1	4	4	5	7	2	1	0	0	1	20	24	25.6667	33	29	25.3333	26.3333
124	2022-08-22	GD2	Seawater	14	1	3	B1	0	0	-	0	1	0	1	1	0	0	0	0	1	0	0	1	1	0	1	1	0	1	0	1	5	1	4	4	5	5	2	1	0	0	1	20	24.5	28	37	31	27.5	30
126	2022-08-22	GD1	Sand	13	8	3	B1	0	0	-	0	1	0	1	1	0	0	0	0	1	0	0	1	1	0	1	1	1	1	0	1	5	1	4	4	5	7	2	1	0	0	1	21.5	24.5	24.6667	35	31	27.5	29
127	2022-08-22	GD2	Sand	2	1	3	B1	0	0	-	0	1	0	0	1	0	0	0	0	1	0	0	1	1	0	1	1	1	1	0	1	1	1	4	4	5	7	2	1	0	0	1	20.6667	24.3333	25.6667	34	29	26	28
129	2022-08-22	GN4	Surface water	16	8	3	B1	2	2	0	0	1	0	1	1	0	0	0	0	0	0	0	1	1	0	1	1	1	1	0	1	5	1	0	4	5	7	2	1	0	0	1	5	22	24.6667	33.6667	28.5	27	29.3333
130	2022-08-22	SP1	Sand	14	3	6	B1	0	0	-	0	1	0	1	1	0	0	0	0	1	0	0	1	1	0	1	1	0	1	0	1	5	1	4	4	5	5	2	1	0	0	1	22.5	23.5	26	36.3333	30.6667	25	28.6667
131	2022-08-22	SP2	Sand	13	3	4	B1	0	0	-	0	1	0	1	1	0	0	0	0	1	0	0	1	1	0	1	1	1	1	0	1	5	1	4	4	5	7	2	1	0	0	1	19	22.5	25.5	34	30.5	26	24
137	2022-08-22	GN3	Seawater	14	3	4	B2	0	0	-	0	1	0	1	1	0	0	0	0	1	0	0	1	1	0	1	1	0	1	0	1	5	1	4	4	5	5	2	0	1	1	1	22.5	23	30	38	31	28.5	30.5
138	2022-08-22	GN2	Sand	24	3	3	B1	0	0	-	0	1	0	0	0	0	0	0	0	1	0	0	1	1	0	1	1	0	1	0	1	1	0	4	4	5	5	2	1	0	0	1	23.5	24	27	38	31	28	32
141	2022-08-22	GN1	Sand	14	4	4	B1	0	0	-	1	1	0	1	1	0	0	0	0	1	0	0	1	1	0	1	1	0	1	0	1	5	1	4	4	5	5	2	1	0	0	1	18.6667	22	25.6667	32.6667	27.6667	26.3333	26.5
142	2022-08-22	GN1	Seawater	13	7	4	B2	0	0	-	0	1	0	1	1	0	0	0	0	1	0	0	1	1	0	1	1	1	1	0	1	5	1	4	4	5	7	2	0	1	1	0	27.5	29.5	29.5	35	31	28.5	30
143	2022-08-22	GN1	Seawater	3	7	4	B1	0	0	-	1	1	0	0	1	0	0	0	0	1	0	0	1	1	0	1	1	0	1	0	1	1	1	4	4	5	5	2	1	0	0	1	22	24	27	34	30	28	28.5
144	2022-08-22	GD4	Surface water	10	4	1	B1	0	0	-	1	1	0	1	0	0	0	0	0	1	0	0	1	1	0	1	1	1	1	0	1	5	0	4	4	5	7	2	1	0	0	1	23.5	24.5	28	37	32	25	29
146	2022-08-22	GD4	Sand	13	3	2	B1	0	0	-	1	1	0	1	1	0	0	0	0	1	0	0	1	1	0	1	1	1	1	0	1	5	1	4	4	5	7	2	1	0	0	1	22	23	26	34.3333	31	19	28.3333
147	2022-08-22	GD1	Seawater	13	4	4	B1	0	0	-	0	1	0	1	1	0	0	0	0	1	0	0	1	1	0	1	1	1	1	0	1	5	1	4	4	5	7	2	1	0	0	1	22	23.5	25	36	32	26	30.5
148	2022-08-22	GD1	Seawater	13	7	4	D	0	0	-	1	1	0	1	1	0	0	0	0	1	0	0	1	1	0	1	1	1	1	0	1	5	1	4	4	5	7	2	1	1	0	0	23	23.6667	25.6667	36.6667	30	25.6667	28
150	2022-08-22	GD3	Sand	13	4	4	B1	0	0	-	0	1	0	1	1	0	0	0	0	1	0	0	1	1	0	1	1	1	1	0	1	5	1	4	4	5	7	2	1	0	0	1	20.5	22.5	27	35	26	25	28.5
151	2022-08-22	GN4	Surface water	22	4	4	D	2	2	0	0	1	1	1	0	0	0	0	0	1	0	0	1	1	0	1	1	1	1	0	1	7	0	4	4	5	7	2	1	1	0	0	5	23.6667	27.5	34.3333	30	28.6667	29.6667
153	2022-08-22	SP2	Sand	13	6	4	B1	0	0	-	0	1	0	1	1	0	0	0	0	1	0	0	1	1	0	1	1	1	1	0	1	5	1	4	4	5	7	2	1	0	0	1	19	23.3333	24	32.3333	26.3333	25.3333	23.6667
157	2022-08-22	SP1	Seawater	3	4	4	A	0	0	-	0	1	0	0	1	0	0	0	0	1	0	0	1	1	0	1	1	0	1	0	1	1	1	4	4	5	5	2	1	1	1	0	21.5	24.5	25.5	33	30	25.5	29
160	2022-08-22	GD2	Seawater	10	7	2	D/E	0	0	-	1	1	0	1	0	0	0	0	0	1	0	0	1	1	0	1	1	1	1	0	1	5	0	4	4	5	7	2	1	1	0	0	19.5	25	24	32	25.5	27	25.5
161	2022-08-22	GD2	Sand	9	7	2	E	0	0	-	0	1	0	1	0	0	0	0	0	1	0	0	1	1	0	1	1	0	1	0	1	5	0	4	4	5	5	2	0	0	1	0	24	25	28.5	33	29	29.5	27.5
162	2022-08-22	GD4	Surface water	10	7	2	C	0	0	-	1	1	0	1	0	0	0	0	0	1	0	0	1	1	0	1	1	1	1	0	1	5	0	4	4	5	7	2	1	0	0	0	18	22	21	28	24.5	25	22.5
163	2022-08-22	SP1	Seawater	10	7	2	E	0	0	-	1	1	0	1	0	0	0	0	0	1	0	0	1	1	0	1	1	0	1	0	1	5	0	4	4	5	7	2	0	0	1	0	23.5	26.5	27.5	31.5	29	27.5	26.5
164	2022-08-22	GD1	Seawater	13	7	1	C	0	0	-	1	1	0	1	1	0	0	0	0	1	0	0	1	1	0	1	1	1	1	0	1	5	1	4	4	5	7	2	1	0	0	0	20.5	22.5	23	29.5	24.5	26.5	23
167	2022-08-22	SP2	Surface water	13	7	2	B1	0	0	-	1	1	0	1	1	0	0	0	0	1	0	0	1	1	0	1	1	1	1	0	1	5	1	4	4	5	7	2	1	0	0	1	19.5	18.5	24	30	27	26.5	25.5
168	2022-08-22	SP2	Surface water	20	7	2	D	0	0	-	1	1	0	1	1	0	1	0	0	1	0	0	1	1	0	1	1	1	1	0	1	5	5	4	4	5	7	2	1	1	0	0	20	25	25.5	30	27	25.5	27.5
169	2022-09-06	GD1	Seawater	9	3	1	E	1	1	0	1	1	0	1	0	0	0	0	0	1	0	0	1	1	0	1	1	0	1	0	1	5	0	4	4	5	5	2	1	1	1	0	10	22.5	26	34.5	31	27	29
170	2022-09-06	GD1	Seawater	10	3	1	B1	0	0	-	1	1	0	1	0	0	0	0	0	1	0	0	1	1	0	1	1	1	1	0	1	5	0	4	4	5	7	2	1	0	0	1	21	22.3333	25.6667	33	29.6667	26	27
171	2022-09-06	GD1	Sand	14	9	1	B1	0	0	-	1	1	0	1	1	0	0	0	0	1	0	0	1	1	0	1	1	0	1	0	1	5	1	4	4	5	5	2	1	0	0	1	19	22.3333	24.3333	33.6667	29.3333	26	26.6667
172	2022-09-06	GD1	Sand	13	3	1	B1	0	0	-	1	1	0	1	1	0	0	0	0	1	0	0	1	1	0	1	1	1	1	0	1	5	1	4	4	5	7	2	1	0	0	1	22	22.6667	26	38.5	29	26.5	28
174	2022-09-06	GD1	Seawater	13	5	3	D	0	0	-	1	1	0	1	1	0	0	0	0	1	0	0	1	1	0	1	1	1	1	0	1	5	1	4	4	5	7	2	1	1	0	0	17	22.6667	25.6667	33	28	26.3333	27.6667
175	2022-09-06	GD1	Sand	10	7	2	B1	0	0	-	0	1	0	1	0	0	0	0	0	1	0	0	1	1	0	1	1	1	1	0	1	5	0	4	4	5	7	2	1	0	0	1	17.5	23.5	24	32	25.5	24.5	25
176	2022-09-06	GD1	Sand	10	9	1	D	0	0	-	1	1	0	1	0	0	0	0	0	1	0	0	1	1	0	1	1	1	1	0	1	5	0	4	4	5	7	2	1	1	0	0	24	27.5	27.5	35.5	32	26.5	28.5
178	2022-10-17	GD1	Seawater	13	4	3	B1	0	0	-	0	1	0	1	1	0	0	0	0	1	0	0	1	1	0	1	1	1	1	0	1	5	1	4	4	5	7	2	1	0	0	1	20.5	24	25.5	34.5	29	25.5	26.5
179	2022-10-17	GD1	Seawater	13	4	1	B1	0	0	-	0	1	0	1	1	0	0	0	0	1	0	0	1	1	0	1	1	1	1	0	1	5	1	4	4	5	7	2	1	0	0	1	23.5	25.6667	24.6667	35.5	28.5	26.3333	28.5
180	2022-10-17	GD1	Sand	14	4	1	C	0	0	-	0	1	0	1	1	0	0	0	0	1	0	0	1	1	0	1	1	0	1	0	1	5	1	4	4	5	5	2	1	0	1	0	21.3333	22.6667	25.6667	28	28.6667	25.3333	27
181	2022-10-17	GD1	Seawater	25	1	1	Not known	0	0	-	0	1	0	0	0	0	0	0	0	1	0	0	1	1	0	0	1	0	0	0	1	1	0	4	4	1	5	2	1	0	1	0	19.6667	23	28	34.6667	28.3333	25	28.5
182	2022-10-17	GD2	Seawater	21	4	1	A	1	1	0	0	1	0	1	0	0	1	0	0	1	0	0	1	1	0	1	1	0	1	0	1	5	4	4	4	5	5	2	1	0	1	0	7.33333	23.6667	26.3333	32.3333	30.6667	25.6667	27.6667
183	2022-10-17	GD2	Seawater	17	4	1	B1	0	0	-	0	1	0	1	1	0	0	0	0	1	0	0	1	1	0	0	1	1	1	0	1	5	1	4	4	1	7	2	1	0	0	1	20.5	24.5	26.5	33.5	29	27	28.5
184	2022-10-17	GN1	Seawater	1	4	1	B1	0	0	-	0	1	0	0	0	0	0	0	0	0	0	0	1	1	0	1	1	0	1	0	1	1	0	0	4	5	5	2	1	0	0	1	21	25.3333	25.6667	29	30	26.6667	28
185	2022-10-17	GN1	Seawater	9	4	1	A	0	0	-	0	1	0	1	0	0	0	0	0	1	0	0	1	1	0	1	1	0	1	0	1	5	0	4	4	5	5	2	1	0	1	0	24.5	26.5	27.5	35.5	32	27.5	30
186	2022-10-17	GN4	Surface water	9	4	1	A	0	0	-	0	1	0	1	0	0	0	0	0	1	0	0	1	1	0	1	1	0	1	0	1	5	0	4	4	5	5	2	1	0	1	0	24	25	26.5	34.5	30	27.5	31
187	2022-10-17	GN4	Surface water	13	4	1	B1	0	0	-	0	1	0	1	1	0	0	0	0	1	0	0	1	1	0	1	1	1	1	0	1	5	1	4	4	5	7	2	1	0	0	1	22	23.5	26	34.5	29.5	25	26
188	2022-10-17	SP2	Sand	13	4	1	B1	0	0	-	0	1	0	1	1	0	0	0	0	1	0	0	1	1	0	1	1	1	1	0	1	5	1	4	4	5	7	2	1	0	0	1	20	24.5	25.5	33.5	29.5	27.5	29.5
189	2022-10-17	SP2	Sand	13	3	1	B1	0	0	-	0	1	0	1	1	0	0	0	0	1	0	0	1	1	0	1	1	1	1	0	1	5	1	4	4	5	7	2	1	0	0	1	23.3333	25	27.3333	30.6667	25.3333	28.3333	27.3333
190	2022-10-17	GD3	Surface water	13	8	1	A	0	0	-	0	1	0	1	1	0	0	0	0	1	0	0	1	1	0	1	1	1	1	0	1	5	1	4	4	5	7	2	1	0	0	0	22	24	24.6667	29.3333	27.6667	26.6667	26.3333
192	2022-10-17	SP2	Surface water	10	8	1	E	0	0	-	0	1	0	1	0	0	0	0	0	1	0	0	1	1	0	1	1	1	1	0	1	5	0	4	4	5	7	2	1	1	1	0	18.5	23.5	26.5	32	28	26.5	28.5
193	2022-10-17	SP2	Surface water	13	8	1	B1	0	0	-	0	1	0	1	1	0	0	0	0	1	0	0	1	1	0	1	1	1	1	0	1	5	1	4	4	5	7	2	1	0	0	1	24.5	26	27.5	35	29.5	26.5	29.5
194	2022-10-17	SP2	Sand	13	8	1	B1	0	0	-	0	1	0	1	1	0	0	0	0	1	0	0	1	1	0	1	1	1	1	0	1	5	1	4	4	5	7	2	1	0	0	1	19.3333	23.6667	23.6667	36.3333	31	26	26
198	2022-10-17	GD3	Sand	14	nd	1	E	0	0	-	1	1	0	1	1	0	0	0	0	1	0	0	1	1	0	1	1	0	1	0	1	5	1	4	4	5	5	2	1	0	0	1	19.5	25	26.5	33.5	30.5	26	28
203	2022-10-17	GD2	Seawater	18	8	1	C	0	0	-	0	1	0	1	1	0	0	0	0	1	0	0	1	1	1	0	1	1	1	0	1	5	1	4	4	3	7	2	1	0	1	0	22	23.5	25	33.5	30.5	28	29
206	2022-10-17	GN4	Sand	19	8	2	A	0	0	-	0	1	0	1	1	0	0	0	0	1	0	0	1	1	0	0	1	0	1	0	1	5	1	4	4	1	5	2	1	0	1	0	23	24	27	33.5	29	26.5	26
209	2022-10-17	GN2	Seawater	14	8	4	B1	0	0	-	0	1	0	1	1	0	0	0	0	1	0	0	1	1	0	1	1	0	1	0	1	5	1	4	4	5	5	2	1	0	0	1	20.5	22.3333	24.6667	37	25.6667	25.3333	25.5
212	2023-01-09	GN2	Seawater	13	3	1	A	0	0	-	1	1	0	1	1	0	0	0	0	1	0	0	1	1	0	1	1	1	1	0	1	5	1	4	4	5	7	2	1	0	0	0	22	24.5	29	36	30	27	29
216	2023-01-09	GN1	Seawater	2	3	1	A	0	0	-	1	1	0	0	1	0	0	0	0	1	0	0	1	1	0	1	1	1	1	0	1	1	1	4	4	5	7	2	1	0	1	0	26.5	25	29	37	29.5	30	30
219	2023-01-09	GN4	Surface water	2	5	4	A	0	0	-	0	1	0	0	1	0	0	0	0	1	0	0	1	1	0	1	1	1	1	0	1	1	1	4	4	5	7	2	1	0	0	0	21	27	30	35	33	31	29
227	2023-01-09	GD4	Surface water	2	9	4	B1	1	1	0	1	1	0	0	1	0	0	0	0	1	0	0	1	1	0	1	1	1	1	0	1	1	1	4	4	5	7	2	1	0	0	1	17.5	22.5	27	31	29	27.5	25.5
231	2023-01-09	SP2	Surface water	2	3	1	B1	1	1	0	1	1	0	0	1	0	0	0	0	1	0	0	1	1	0	1	1	1	1	0	1	1	1	4	4	5	7	2	1	0	0	1	20	27	27.5	32	31	24.5	30.5
234	2023-01-09	GN3	Sand	2	3	1	A	0	0	-	1	1	0	0	0	0	0	0	0	1	0	0	1	1	0	1	1	1	1	0	1	1	0	4	4	5	7	2	1	0	1	0	23	24	29	36	31	31	31
235	2023-01-09	GN4	Sand	13	3	1	B1	0	0	-	1	1	0	1	1	0	0	0	0	1	0	0	1	1	0	1	1	1	1	0	1	5	1	4	4	5	7	2	1	0	0	1	21.5	24.5	29	35	30	30	31
236	2023-01-09	GN4	Sand	9	9	5	A	0	0	-	0	1	0	1	0	0	0	0	0	1	1	0	0	1	0	1	1	0	1	0	1	5	0	4	4	5	5	2	1	0	1	0	24.5	27	30	35	32	27	30
237	2023-01-09	GN4	Sand	13	3	1	B1	0	0	-	0	1	0	1	1	0	0	0	0	1	0	0	1	1	0	1	1	1	1	0	1	5	1	4	4	5	7	2	1	0	0	1	20	22.5	25.5	32	29	27	29
241	2023-01-09	GD4	Sand	13	9	5	B2	7	5	1	1	1	0	1	1	0	0	0	0	1	0	0	1	1	0	1	1	1	1	0	1	5	1	4	4	5	7	2	0	1	1	1	5	18	21.3333	18	7.66667	23	15.3333
242	2023-01-09	GD4	Sand	13	9	5	B2	6	4	1	1	1	0	1	1	0	0	0	0	1	0	0	1	1	0	1	1	1	1	0	1	5	1	4	4	5	7	2	0	1	1	1	5	19	21	18	6	25.5	15.3333
244	2023-01-09	GN4	Sand	5	9	5	Not known	5	3	1	1	1	0	0	1	0	0	0	0	1	0	0	1	1	0	0	1	0	1	0	1	1	1	4	4	1	5	2	1	0	1	0	5	22.5	29	22.6667	10.3333	27	23
246	2023-01-09	GD1	Seawater	14	9	4	C	0	0	-	1	1	0	1	1	0	0	0	0	1	0	0	1	1	0	1	1	0	1	0	1	5	1	4	4	5	5	2	1	0	1	0	21.5	24	26.5	32	32	29	27.5
252	2023-01-09	GN3	Sand	6	9	nd	Not known	3	3	1	1	1	0	0	1	0	0	0	0	1	0	0	1	1	0	0	1	0	0	0	1	1	1	4	4	1	1	2	1	0	1	0	5	20.5	29	26	9.5	30	19
253	2023-01-09	GN3	Sand	6	9	5	Not known	3	3	1	1	1	0	0	1	0	0	0	0	1	0	0	1	1	0	0	1	0	0	0	1	1	1	4	4	1	1	2	1	0	1	0	6	24.5	29	26	12.3333	32	21.3333
265	2023-01-11	O2	Seawater	14	9	1	Not known	0	0	-	1	1	0	1	1	0	0	0	0	1	0	0	1	1	0	1	1	0	1	1	1	5	1	4	4	5	5	2	0	0	0	0	22	25	27	36	32	23	26.5
295	2023-02-16	GN1	Seawater	9	7	2	B1	1	1	0	0	1	0	1	0	0	0	0	0	1	0	0	1	1	0	1	1	0	1	0	1	5	0	4	4	5	5	2	1	0	0	1	5	24	26	32	31.5	27	27
296	2023-02-16	GN1	Seawater	9	10	2	C/A	1	1	0	0	1	0	1	0	0	0	0	0	1	0	0	1	1	0	1	1	0	1	0	1	5	0	4	4	5	5	2	1	0	0	0	5	22.5	24.5	32	27.5	27	27.5
302	2023-02-16	GD1	Seawater	13	5	1	B1	0	0	-	0	1	0	1	1	0	0	0	0	1	0	0	1	1	0	1	1	1	1	0	1	5	1	4	4	5	7	2	1	0	0	1	21	22	26	28.5	26	24	26.5
306	2023-02-16	GN1	Sand	9	7	2	A	0	0	-	0	1	0	1	0	0	0	0	0	1	0	0	1	1	0	1	1	0	1	0	1	5	0	4	4	5	5	2	1	0	1	0	21.5	25.5	30	31	26.5	26.5	27.5
E. coli QC table adapted from EUCAST QC Tables v 13.1
E. coli ATCC25922
inhibition zone [mm]	AMP	AMC	TZP	FEP	CTX	FOX	CAZ	CXM	ETP	IPM	MEM	CIP	CN	AK	TGC	SXT
target zone [1]	18-19	21	24	34	28	26	26	23	32-33	29	31-32	33	22-23	22-23	23-24	26
range [2]	15-22 [3]	18-24 [3]	21-27	31-37	25-31	23-29	23-29	20-26	29-36	26-32	28-35	29-37	19-26	19-26	20-27	23-29
[1] Calculated by EUCAST.
[2] From Clinical and Laboratory Standards Institute, M100-S33, 2023, except ranges in bold/italics established by EUCAST. All ranges have been validated by EUCAST.
[3] 5 Ignore growth that may appear as a thin inner zone on some batches of Mueller-Hinton agar.
[truncated: 25 more columns]

## Sheet: Table S3
Table S3. The main water inflows to the Gulf of Gdansk, Baltic Sea, Poland.
Main inflows	Source type	Specific water source	City	Sampling points/discharge	Average flow (m3/s)	Estimated annual volume (m3/year)	Remarks/References
Natural	Rivers	Wistula	Gdansk	-	1046	33000000000	Majewski et al. 2013
		Reda	Reda	-	5.20	170000000	Tarasewicz et al. 2013
		Kacza	Gdynia	GN4	<1	31000000	estimations on the basis of the catchement area
		Swelina	Sopot	SP2	<1	31000000
	Streams	Zagórska Struga	-	-	1.30	41000000	https://kzg.pl/geograficzne/wody-powierzchniowe/rzeki-potoki-kanaly/
		Oliwski Stream	Gdansk	GD4	0.52	16000000	Tarasewicz et al. 2013
	Precipitation	Gulf of Gdansk	-	-	-	8000000000	estimation on the basis of average precipitation and the size of the Gulf of Gdansk
Antropogenic sources	Waste Water Treatment Plants	Wschod	Gdansk	2.5 km/12 m depth	-	35000000	Ratajczyk et al. 2017, PhD thesis
		Debogorze	Gdynia	2.5 km/8 m depth	-	20000000
		Jastarnia*	Jastarnia	1.26 km/8 m depth	-	440000
		Hel*	Hel	30 m/1 m depth	-	290000
		Refinery	Gdansk	-	-	7400000	https://2019.raportroczny.lotos.pl/srodowisko/nasze-podejscie-do-zrownowazonego-rozwoju/woda-i-scieki
	Rainwater collectors		Gdansk	-	-	?	estimated precipitation 500-600 mm/year; over 57 retention reservoirs in Gdansk with capacity 700,000 m3 (Rybak et al. 2021)
			Gdynia	-	-	?
*in the summer season it can be 10x more					TOTAL	41352130000
Literature:
https://2019.raportroczny.lotos.pl/srodowisko/nasze-podejscie-do-zrownowazonego-rozwoju/woda-i-scieki
https://kzg.pl/geograficzne/wody-powierzchniowe/rzeki-potoki-kanaly/
Tarasewicz, K., Łuczkiewicz, A., & Jankowska, K. (2013). Jakość wód Potoku Oliwskiego i rzeki Redy oraz ich wpływ na przybrzeżne kąpieliska w aspekcie nowych przepisów prawnych. Inżynieria Morska i Geotechnika, 91-101. (In Polish)
Ratajczak, W. Environmental Threats Resulting from the Discharge of Treated Sewage to Sea Waters. Ph.D. Thesis, Medical University of Gdańsk, 2017. Unpublished. (In Polish).
Majewski, W. General characteristics of the Vistula and its basin. Acta Energetica 2013, 2, 6–15. https://doi.org/10.52710/ae.333
Rybak, B., Wawrzyniak, N., Wolska, L. & Potrykus, M. Escherichia coli and Serratia fonticola ESBLs as a potential source of antibiotics resistance dissemination in the Tricity water reservoirs. Acta Biochim Pol (2021). doi:10.18388/abp.2020_5740
